# Supplementary material for: Calcification may not protect the aorta
Source: Eur Heart J Case Rep. 2024 Aug 1;8(8):ytae391. doi: 10.1093/ehjcr/ytae391 (PMC11319869; doi:10.1093/ehjcr/ytae391)
Supplement: ytae391_Supplementary_Data [file ytae391_supplementary_data.zip]

Archive with 2 entries (2 files):
- Supplementary Video 1.mp4
- Supplementary Video 2.mp4
